# Supplementary material for: Synthesis and Biological Evaluation of Novel Dispiro-Indolinones with Anticancer Activity
Source: Molecules. 2023 Jan 30;28(3):1325. doi: 10.3390/molecules28031325 (PMC9919490; doi:10.3390/molecules28031325)
Supplement: Supplementary file 1 [file molecules-28-01325-s001.zip]

Archive with 1 entries (1 files):
- molecules-2059554-supplementary.pdf
